# Supplementary material for: The D165H Polymorphism of QiMYB-like-1 Is Linked to Interactions between Tannin Accumulation, Herbivory and Biogeographical Determinants of Quercus ilex
Source: Int J Mol Sci. 2022 Dec 21;24(1):151. doi: 10.3390/ijms24010151 (PMC9820640; doi:10.3390/ijms24010151)
Supplement: Supplementary file 1 [file ijms-24-00151-s001.zip]

Archive with 1 entries (1 files):
- ijms-2016668-supplementary.pdf
